# Supplementary material for: Multi-Level Multi-Growth Models: New opportunities for addressing developmental theory using advanced longitudinal designs with planned missingness
Source: Dev Cogn Neurosci. 2021 Aug 8;51:101001. doi: 10.1016/j.dcn.2021.101001 (PMC8363832; doi:10.1016/j.dcn.2021.101001)
Supplement: Supplementary file 1 [file mmc1.zip]

Archive with 8 entries (8 files):
- mmc6.jpg
- mmc7.jpg
- mmc8.jpg
- mmc1.jpg
- mmc2.jpg
- mmc3.jpg
- mmc4.jpg
- mmc5.jpg
